# Supplementary material for: Epidemiology of self-medication in Ethiopia: a systematic review and meta-analysis of observational studies
Source: BMC Pharmacol Toxicol. 2018 Sep 10;19:56. doi: 10.1186/s40360-018-0248-8 (PMC6131789; doi:10.1186/s40360-018-0248-8)
Supplement: Supplementary file 2 — Table S2. Data abstraction format. The table presented the ways of data collection (study characteristics and outcome measures) in Microsoft excel format. It also contained a raw data for primary and secondary outcomes analyses. (XLSX 24 kb) [file 40360_2018_248_MOESM2_ESM.xlsx]

## Sheet: Sheet1
Name	Year	Design	Population	Sample (adj)	Event	Prev (%)	Prop (95% CI)
Sado et al	2017	Cross-sectional	health professionals	154	103.95	67.5	0.675
Jaleta et al	2016	Cross sectional	urban dwellers	243	65.9988	27.16	0.2716
Angamo and Wabe	2011	Cross-sectional	Medical science students	403	95	23.6	0.236
Befkadu et al	2014	Cross sectional	Pregnant women	303	61	20.1	0.201
Suleman et al	2009	Cross sectional	Urban residents	143	55.77	39	0.39
Bekele et al	2016	Cross sectional	Health science students	388	299.148	77.1	0.771
Worku and G/mariam	2003	Cross sectional	Urban residents	152	41.952	27.6	0.276
Ararsa ad Bekele	2015	Cross-sectional	Private Pharmacy clients	312	242.018	77.57	0.7757
bekele et al	2018	Cross-sectional	Urban residents	304	237.424	78.1	0.781
Abay and Amelo	2010	Cross sectional	Medical and health Science students	213	82.005	38.5	0.385
Gelaye	2017	Cross sectional	Social science students	385	125.895	32.7	0.327
Dilie et al	2017	Cross sectional	Health science students	250	146	58.4	0.584
Abrha et al	2014	Cross sectional	Heads of households	261	163.908	62.8	0.628
Baye and Sada	2018	Cross-sectional	Urban dwellers	370	156.88	42.4	0.424
Abula and Worku	2001	Cross-sectional	Urban dwellers	1190	323.918	27.22	0.2722
Abeje et al	2015	Cross-sectional	Pregnant mothers	356	128.16	36	0.36
Gebeyaw	2015	Cross-sectional	Urban residents	388	69.84	18	0.18
Mihrete	2010	Cross-sectional	Urban residents	595	76.16	12.8	0.128
Kassie et al	2018	Cross-sectional	Inhabitants of the district	722	259.198	35.9	0.359
Gedif and Hahn	2003	Cross sectional	Mothers	136	17	12.5	0.125
Mossa et al	2012	Cross sectional	Heads of house holds	225	77.85	34.6	0.346
Eticha	2014	Cross sectional	Adi-haqi campus students	407	181.115	44.5	0.445
Gutema et al	2011	Cross sectional	Health science students (Ayder)	148	63.9952	43.24	0.4324
Shafie et al	2018	Cross sectional	urbal Residents	604	456.02	75.5	0.755
Gedif and Hahn	2002	Cross sectional	Heads of house holds	254	93.98	37	0.37
Beyene et al	2017	Cross sectional	Pharmacy students	443	333.978	75.39	0.7539
Hailemichael et al	2016	cross sectional	health science students	237	146.94	62	0.62
				9586	4105.1

## Sheet: Sheet2
Author	Common reasons	No	Preva (%)	Assciated factors (OR)	Top three drugs (preva)	No	Prev
Sado et al (N=104)	Financial constraints	50			Analgesics	56		n=155
	familiarity with medicines	37			antibiotics	37
	Mildness of illness	21			Oral contraceptives	26
	time saving	11			antacid	20
	privacy	26
Jaleta et al (N=66)	Financial constraints	21			Analgesics	34		n=83
	Low severity of illness	18			antibiotics	20
	Emergency	15			traditional medicine	17
	Previous experience	9
Angamo and Wabe (n=95)	Previous experience	44			Analgesics	40
	minor illness	24			antibiotics	29		n=81
	time saving	23			antacids	6
	low cost	4
Befkadu et al (N=61)	time saving	20			Analgesics	34		n=66
	easily availability	28			antibiotics	15
Suleman et al (N=56)	financial constraints	6
	Low severity of illness	23
	time saving	7
	less expectation to modern	13
Bekele et al (N=299)	Low severity of illness	132			antibiotics	179
	less expectation to modern	81			analgesics	143		N=299
	time saving	60			GI drugs	86
	Emergency	74
	Previous experience	70
Worku (N=42)	les costly	15
	minor illness	8
	Previous experience	4
	time saving	14
Ararsa and Bekele (n=242)	low cost	77			analgesics	70
	Previous experience	73			antibiotics	68
	minor illness	61			Antihelmeths	42		n=242
	Emergency	15			GI	37
Bekele (2018) et al (N=237)	low cost	177			analgesics	93
	Previous experience	6			antibiotics	91
	Emergency	77			antimalarials	28
					Antihelmeths	28
Abay and Amelo (N=82)	Previous experience	29			analgesics	58
	minor illness	25			antibiotics	4		N=82
	Emergency	13			antacids	10
	low cost	8			Antihelmeths	9
Gelaye (N=126)	minor illness	41			analgesics	67
	low cost	32			antibiotics	50		n=126
	Previous experience	25
	less expectation to modern	20
Abrha et al (N=164)	less cost	73			analgesics	29
	minor illness	51			antibiotics	21		N=85
	Previous experience	19			GI	19
	time saving	7
	less expectation to modern	12
Baye and Sada (N=157)					analgesics	51
					GI	47		N=184
					antibiotic	23
Abula and worku (N=324)	less cost	121
	minor illness	97
	time saving	48
	less expectation to modern	44
Abeje et al (N=128)	less cost	8
	minor illness	29
	time saving	15
	Previous experience	62
Mihrete et al (N=76)	Previous experience	62
	minor illness	13
	less cost	9
	Emergency	4
Kassie et al (N=259)	minor illness	130
	Previous experience	36
	less cost	33
Mossa et al (N=78)					antibiotics	27
					antimalarial	11
					traditional	27
Eticha et al (N=112)	Previous experience	78			antibiotics	181		N=407
	minor illness	49
	time saving	41
	less cost	36
Gutema et al (N=64)	Previous experience	25			analgesics	58
	minor illness	24			antibiotics	11
	time saving	10			GI	5
Shafie et al (N=436)	Previous experience	106			analgesics	136
	minor illness	216			antibiotics	57		N=436
	Emergency	48			GI	12
	time saving	38			traditional remedies	73
	less cost	25
Gedif and Hahn (N=94)	time saving	40.044	42.6
	less cost	29.986	31.9

## Sheet: Sheet3
studies	Year	Total	event (previous ex)		Mildness of cases		time saving		Affordability		less expectaion to halth facilities		Emergency
Sado et al	2017	104	37		21		11		50
Jaleta et al	2016	66	9		18				21				15
Angamo and Wabe	2011	95	44		24		23		4
Befkadu et al	2014	61					20
Suleman et al	2009	56			23		7		6		13
Bekele et al	2016	299	70		132		60						74
Worku and G/mariam	2003	42	4		8		14		15
Ararsa and Bekele	2015	242	73		61				77				15
Bekele et al	2018	237	6						177				77
Abay and Amelo	2010	82	29		25				8				13
Gelaye	2017	126	25		41				32		20
Abrha et al	2014	164	19		51		7		73		12
Baye and Sada	2018	157
Abula and worku	2001	324			97		48		121		44
Abeje et al	2015	128	62		29		15		8
Mihrete et al	2010	76	62		13				9				4
Kassie et al	2018	259	36		130				33
Mossa et al	2012	78
Eticha et al	2014	112	78		49		41		36
Gutema et al	2011	64	25		24		10
Shafie et al	2018	436	106				38		25				48
Gedif and Hahn	2002	94					40		30

## Sheet: Sheet4
studies	Year	Total drugs	Antibiotics	Analgesics	GI drugs
Sado et al	2017	155	37	56	20
Jaleta et al	2016	83	20	34
Angamo and Wabe	2011	81	29	40	6
Befkadu et al	2014	66	15	34
Bekele et al	2016	299	179	143	86
Ararsa and Bekele	2015	242	68	70	37
Bekele et al'	2018	237	91	93
Abay and Amelo	2010	82	4	58	10
Gelaye	2017	126	50	67
Abrha et al	2014	85	21	29	19
Baye and Sada	2018	184	23	51	47
Mossa et al	2012	78	27
Eticha et al	2014	407	181
Gutema et al	2011	64	11	58	5
Shafie et al	2018	436	57	136	12
		2625	813	869	242

## Sheet: Sheet5
studies	Year	Total drugs	GI drugs
Sado et al	2017	155	20
Angamo and Wabe	2011	81	6
Bekele et al	2016	299	86
Ararsa and Bekele	2015	242	37
Abay and Amelo	2010	82	10
Abrha et al	2014	85	19
Baye and Sada	2018	184	47
Gutema et al	2011	64	5
Shafie et al	2018	436	12

## Sheet: Sheet6
Study	Selection processes (5)	Comparability (2)	Outcomes measures (3)	Total (10)
Abay and Amelo	3	1	2	6
Abeje et al	4	1	2.5	7.5
Abrha et al	2.5	1	2	5.5
Abula and Worku	2.5	1	1.5	5
Angamo and Wabe	3	1	2	6
Ararsa ad Bekele	3	1	2	6
Baye and Sada	3.5	1	1.5	6
Befkadu et al	2	1	2	5
bekele et al	4	1	2	7
Bekele et al	4	1	3	8
Beyene et al	2	1	2	5
Dilie et al	4	1	1.5	6.5
Eticha et al	4	1	1.5	6.5
Gebeyehu et al	4	1	2.5	7.5
Gedif and Hahn	3	1	1.5	5.5
Gedif and Hahn	3.5	1	2	6.5
Gelayee	4	1	2.5	7.5
Gutema et al	2.5	1	1.5	5
Hailemichael et al	4	1	1.5	6.5
Jaleta et al	3	1	2	6
Kassie et al	4.5	1.5	2.5	8.5
Mihrete	3	1	1	5
Mossa et al	2.5	1	1.5	5
Sado et al	4	1	3	8
Shafie et al	4.5	1	3	8.5
Suleman et al	3	1.5	2	6.5
Worku and G/mariam	2.5	1	2	5.5
